# Supplementary material for: Co‐occurrence of CDKN2A/B and IFN‐I homozygous deletions correlates with an immunosuppressive phenotype and poor prognosis in lung adenocarcinoma
Source: Mol Oncol. 2022 Mar 15;16(8):1746–60. doi: 10.1002/1878-0261.13206 (PMC9019898; doi:10.1002/1878-0261.13206)
Supplement: Supplementary file 3 — Table S1. Patient characteristics of the TCGA‐LUAD cohort. [file MOL2-16-1746-s003.xlsx]

## Sheet: Sheet1
Characteristics	Total (n = 517)
Tissue or organ of origin, n (%)
Lower lobe, lung	177 (34)
Lung, NOS	14 ( 3)
Main bronchus	2 ( 0)
Middle lobe, lung	21 ( 4)
Overlapping lesion of lung	4 ( 1)
Upper lobe, lung	299 (58)
Tumor stage, n (%)
Stage I	277 (54)
Stage II	123 (24)
Stage III	84 (17)
Stage IV	25 (5)
Cigarettes per day, Median (IQR)	2.19 (1.11, 2.74)
Pack years smoked, Median (IQR)	40.00 (20.25, 50.00)
Age, Median (IQR)	66.00 (59.00, 73.00)
Gender, n (%)
female	276 (53)
male	241 (47)
Vital status, n (%)
Alive	331 (64)
Dead	186 (36)
