# Supplementary material for: Co‐occurrence of CDKN2A/B and IFN‐I homozygous deletions correlates with an immunosuppressive phenotype and poor prognosis in lung adenocarcinoma
Source: Mol Oncol. 2022 Mar 15;16(8):1746–60. doi: 10.1002/1878-0261.13206 (PMC9019898; doi:10.1002/1878-0261.13206)
Supplement: Supplementary file 4 — Table S2. Detailed gene list of the 25 immune‐related gene sets. [file MOL2-16-1746-s004.xlsx]

## Sheet: Sheet1
IFN Gamma	Antigen processing and presentation	CTLA4 Signalling	PDL1 Signalling	Inflammatory response Up	Leukocyte migration	Acute inflammatory response Up	Chronic inflammatory response Up	Regulation of cytokine production	JAK/STAT signalling	IFN Alpha	Adaptive immune response	Cytokine production	Macrophage activation	Mastocytes activation	Myeloid cells activation	Natural killers mediated immunity	Cytokines production Immune response	Myeloid leukocyte cytokines Immmune response	Regulation of Thelp 1 Immune response	Regulation of Type 2 Immune Response	T cell medidated Immunity	Tolerance Induction	Immunoscore signature	MHC_Class_II
B2M	B2M	CD247	CD247	ADAM8	ADAM8	ADAM8	ADORA2B	APOD	A2M	ADAR	ADAM17	CAMK4	CX3CR1	CHGA	ANXA3	CEBPG	B2M	BCL10	ANXA1	CD74	BTN3A2	C3	IFNG	HLA-DRB6
CAMK2A	CALR	CD28	CD274	ADORA2B	CCL2	C3	CCL5	CD6	ACVR1B	B2M	AICDA	CD55	HAVCR2	CPLX2	CCL3	CLEC2A	BCL10	CD36	CCL19	CD86	BTN3A3	C3AR1	IL12	HLA-DQB2
CAMK2B	CANX	CD3D	CD3D	AGER	CX3CL1	CCL5	CX3CR1	CHID1	ACVRL1	BATF2	ALCAM	CHGA	HMGB1	GATA2	CHGA	CORO1A	CD36	CD74	CCR2	GATA3	CADM1	CCR4	TXBX21	HLA-DPB2
CAMK2D	CD4	CD3E	CD3E	AGT	FFAR2	CCR2	CYP19A1	CUEDC2	BAK1	BST2	ANXA1	DENND1B	LBP	KIT	CPLX2	GZMB	CD74	FCER1G	CD80	IDO1	CD46	FOXJ1	IRF1	HLA-DRB1
CD44	CD74	CD3G	CD3G	AGTR1	ITGB2	CCR7	FOXP3	GBP5	CBL	C1S	BATF	DLG1	PRKCE	LAT	CX3CR1	KIR3DL1	F2RL1	GPRC5B	HLX	IL33	CD55	FOXP3	STAT1	HLA-DRB5
CIITA	CD8A	CD80	CD4	C3	JAM3	CNR1	IDO1	GPSM3	CCL7	CASP1	BCL10	GAS6	SBNO2	LAT2	DOCK2	KLRC2	FCER1G	MIF	IL12B	IL4R	CD8A	HAVCR2	GZMA	HLA-DQA1
FCGR1A	CD8B	CD86	CSK	CCL1	LBP	CREB3L3	IL10	IL17A	CCR1	CASP8	BCL3	HSPD1	SYK	LYN	FCER1G	KLRD1	FFAR2	NR4A3	IL12RB1	IL6	CRTAM	ICOS	GZMB	HLA-DQB1
FCGR1B	CIITA	CTLA4	HLA-DPA1	CCL11	PPBP	F12	IL4	IL17B	CD14	CCRL2	BCL6	IL31RA	TICAM1	MILR1	GATA2	KLRF2	FFAR3	SEMA7A	IL23A	NLRP3	CTSC	IRG1	GZMH	HLA-DPA1
GBP1	CREB1	GRB2	HLA-DPB1	CCL13	S100A8	FCER1A	LTA	IL17F	CD36	CD47	BTK	IL4	TLR3	MRGPRX2	HAVCR2	LYST	FZD5	SPON2	IL23R	NOD2	CTSH	LGALS9	PRF1	HLA-DPB1
GBP2	CTSB	HLA-DRA	HLA-DQA1	CCL14	S100A9	FCER1G	TNF	IL17RA	CD38	CD74	BTLA	KIT	TYROBP	NR4A3	HMGB1	MICA	GATA3	TLR4	IL27RA	PRKCZ	DENND1B	LYN	GNLY
GBP4	CTSL1	HLA-DRB1	HLA-DQA2	CCL15	SELE	FFAR2	TNFAIP3	IL17RC	CD44	CMPK2	BTN3A1	MR1	ZAP70	PIK3CD	KIT	MICB	GPRC5B	WNT5A	NLRP10	RARA	DLG1	TGFB1	CXCL9
GBP5	CTSS	ICOS	HLA-DRB1	CCL16		FFAR3		LEP	CD9	CNP	BTN3A2	NOD2		PIK3CG	LAT	PRDX1	HLA-A		RIPK2	RSAD2	EMP2	TNFAIP3	CXCL10
GBP6	HLA-A	ICOSLG	HLA-DRB3	CCL18		IL1B		MAPK14	CNTFR	CSF1	BTN3A3	SIRT1		PLA2G3	LAT2	PTPN6	MALT1		SLC11A1	TNFSF4	FOXP3		CCL5
GBP7	HLA-B	IL2	HLA-DRB5	CCL2		IL6		MEFV	CRLF2	CXCL10	BTNL8	SLAMF1		RASGRP1	LBP	RAB27A	MAP3K7		SOCS5	XCL1	GATA3
HLA-A	HLA-C	ITK	LCK	CCL23		IL6ST		NOD2	CSF1	CXCL11	C1QA	SLC11A1		S100A13	LYN	RAET1E	MIF		XCL1		GNL1
HLA-B	HLA-DMA	LCK	PDCD1	CCL24		KLKB1		NOS2	CSF2	DDX60	C1QB	TLR2		SERPINB9	MILR1	RAET1G	NLRP3				ICAM1
HLA-C	HLA-DMB	PIK3CA	PDCD1LG2	CCL26		NPY5R		PER1	CSF2RA	DHX58	C1QBP	TREM1		SNAP23	MRGPRX2	RAET1L	NR4A3				IL31RA
HLA-DPA1	HLA-DOA	PIK3R1	PTPN6	CCL3		OSM		ZC3H12A	CSF2RB	EIF2AK2	C1QC			SPON2	NR4A3	SLAMF7	PRKCZ				IL4
HLA-DPB1	HLA-DOB	PTPN11		CCL3L1		OSMR			CSF3R	ELF1	C1R				PI4K2A	TUBB	RSAD2				JAG1
HLA-DQA1	HLA-DPA1	TRA@		CCL3L3		PIK3CG			CXCL1	EPSTI1	C1RL				PIK3CD	TUBB4B	SASH3				KDM5D
HLA-DQA2	HLA-DPB1	TRB@		CCL4		PLA2G4A			CXCL10	FAM125A	C1S				PIK3CG	ULBP1	SEMA7A				MICA
HLA-DRB1	HLA-DQA1			CCL4L2		PTGER3			CXCL11	FAM46A	C2				PLA2G3	ULBP2	SPON2				MICB
HLA-DRB3	HLA-DQA2			CCL5		PTGS2			CXCL13	FTSJD2	C3				PPBP	ULBP3	TLR4				MYO1G
HLA-DRB5	HLA-DQB1			CCL7		TAC1			CXCL3	GBP2	C3AR1				PRKCE	UNC13D	TNFRSF14				RAB27A
HLA-F	HLA-DRA			CCL8		TNF			CXCL9	GBP4	C4A				PYCARD	VAMP2	TNFSF4				RAET1E
HLA-G	HLA-DRB1			CCR2		TNFRSF11A			DNTT	GMPR	C4B				PYDC1	VAMP7	TRAF2				RFTN1
HLA-K	HLA-DRB3			CCR7		TNFSF11			EBI3	HERC6	C4BPA				RASGRP1		TRAF6				SLAMF1
ICAM1	HLA-DRB4			CD28		ZP3			FAS	HLA-C	C4BPB				S100A13		TRIM6				SLC11A1
IFNG	HLA-DRB5			CD47					GRB2	IFI27	C5				SBNO2		WNT5A
IFNGR1	HLA-E			CD6					HAX1	IFI30	C6				SLAMF1		XCL1
IFNGR2	HLA-F			CDK19					HMOX1	IFI35	C7				SNAP23
IRF1	HLA-G			CLOCK					IFNAR1	IFI44	C8A				STXBP2
IRF2	HSP90AA1			CNR1					IFNGR1	IFI44L	C8B				STXBP3
IRF3	HSP90AB1			CREB3L3					IFNGR2	IFIH1	C8G				SYK
IRF4	HSPA1A			CX3CL1					IL10RB	IFIT2	C9				TICAM1
IRF5	HSPA1B			EDNRA					IL12RB1	IFIT3	CADM1				TLR3
IRF6	HSPA1L			ETS1					IL13RA1	IFITM1	CAMK4				TYROBP
IRF7	HSPA2			F12					IL15RA	IFITM2	CD1A				VAMP2
IRF8	HSPA4			FABP4					IL17RA	IFITM3	CD1B				VAMP7
IRF9	HSPA5			FCER1A					IL17RB	IL15	CD1C				VAMP8
JAK1	HSPA6			FCER1G					IL18R1	IL4R	CD1E				ZAP70
JAK2	HSPA8			FFAR2					IL1B	IL7	CD209
LOC441019	IFI30			FFAR3					IL1R1	IRF1	CD244
LOC646981	IFNA1			GBP5					IL1R2	IRF2	CD27
MT2A	IFNA10			GPRC5B					IL2RA	IRF7	CD4
NCAM1	IFNA13			GPSM3					IL2RG	IRF9	CD40LG
OAS1	IFNA14			HYAL2					IL3RA	ISG15	CD46
OAS2	IFNA16			IDO1					IL4R	ISG20	CD55
OAS3	IFNA17			IL12B					IL6	LAMP3	CD6
OASL	IFNA2			IL15					IL6ST	LAP3	CD7
PIAS1	IFNA21			IL17A					IL7	LGALS3BP	CD74
PML	IFNA4			IL17B					IL9R	LPAR6	CD79A
PRKCD	IFNA5			IL17F					INHBE	LY6E	CD79B
PTAFR	IFNA6			IL17RA					IRF1	MOV10	CD84
PTPN1	IFNA7			IL17RB					IRF9	MX1	CD86
PTPN2	IFNA8			IL17RC					ITGA4	NCOA7	CD8A
PTPN6	KIR2DL1			IL18					ITGB3	NMI	CD8B
SOCS1	KIR2DL2			IL1B					JUN	NUB1	CD8BP
SOCS3	KIR2DL3			IL1RL1					LEPR	OAS1	CFI
SP100	KIR2DL4			IL2					LTB	OASL	CLEC10A
STAT1	KIR2DL5A			IL21					LTBR	OGFR	CLEC4A
SUMO1	KIR2DS1			IL23A					MAP3K8	PARP12	CLEC4C
VCAM1	KIR2DS3			IL33					MYD88	PARP14	CLEC4D
	KIR2DS4			IL6					OSMR	PARP9	CLEC4M
	KIR2DS5			IL6ST					PDGFC	PLSCR1	CLEC6A
	KIR3DL1			ITGA2					PF4	PNPT1	CLU
	KIR3DL2			JAK2					PIK3R5	PRIC285	CR1
	KIR3DL3			KLKB1					PIM1	PROCR	CR2
	KLRC1			LBP					PLA2G2A	PSMA3	CRTAM
	KLRC2			LPL					PTPN1	PSMB8	CSK
	KLRC3			LTA					PTPN11	PSMB9	CTLA4
	KLRC4			MAPK13					PTPN2	PSME1	CTSC
	KLRD1			NLRP12					REG1A	PSME2	CTSH
	LGMN			NOD2					SOCS1	RIPK2	CTSL1
	LOC652614			NPY5R					SOCS3	RNF31	CTSS
	LTA			OSM					STAM2	RSAD2	CXCL13
	NFYA			OSMR					STAT1	RTP4	DBNL
	NFYB			PDE2A					STAT2	SAMD9	DCLRE1C
	NFYC			PIK3CG					STAT3	SAMD9L	DENND1B
	PDIA3			PLA2G2A					TGFB1	SELL	DLG1
	PSME1			PLA2G4A					TLR2	SLC25A28	EBI3
	PSME2			PLA2G7					TNF	SP110	EFCAB4B
	PSME3			PTGER3					TNFRSF12A	STAT2	EIF2AK4
	RFX5			PTGER4					TNFRSF1A	TAP1	EMP2
	RFXANK			PTGS2					TNFRSF1B	TDRD7	EMR1
	RFXAP			RPS19					TNFRSF21	TMEM140	EOMES
	TAP1			S100A12					TYK2	TRAFD1	ERAP1
	TAP2			S100A8						TRIM14	ERAP2
	TAPBP			S100A9						TRIM21	ERCC1
				SERPINE1						TRIM25	EXO1
				SNX4						TRIM26	EXOSC3
				STAT5B						TRIM5	EXOSC6
				TAC1						TXNIP	FAS
				TLR10						UBA7	FCAMR
				TLR2						UBE2L6	FCER1G
				TLR3						USP18	FCGR1B
				TLR4						WARS	FCGR1C
				TLR7							FCRL4
				TLR9							FGA
				TNF							FGB
				TNFRSF11A							FOXP3
				TNFRSF1A							FYN
				TNFSF11							GAPT
				TNFSF18							GATA3
				TNFSF4							GCNT3
				TNIP1							GNL1
				TRPV4							GPR183
				VAMP7							HAVCR2
				VAMP8							HLA-DQB1
				WNT5A							HLA-DRB1
				XCL1							HLA-DRB3
				XCL2							HLA-DRB4
				ZP3							HLA-DRB5
											HLA-E
											HMGB1
											HMHB1
											HRAS
											HSPD1
											ICAM1
											ICOSLG
											IFNA1
											IFNA10
											IFNA13
											IFNA14
											IFNA16
											IFNA17
											IFNA21
											IFNA4
											IFNA5
											IFNA6
											IFNA7
											IFNA8
											IFNB1
											IFNE
											IFNG
											IFNK
											IFNW1
											IGHA1
											IGHA2
											IGHD
											IGHE
											IGHG1
											IGHG2
											IGHG3
											IGHG4
											IGHM
											IGHV1OR21-1
											IGHV2-70
											IGHV3-23
											IGHV4OR15-8
											IGJ
											IGKC
											IGKV1-5
											IGKV1D-33
											IGKV2-40
											IGKV3-20
											IGKV3D-11
											IGKV3D-20
											IGKV4-1
											IGLC1
											IGLC2
											IGLC3
											IGLC6
											IGLC7
											IGLL1
											IGLL5
											IGLV7-43
											IL12B
											IL13RA2
											IL18
											IL18BP
											IL18R1
											IL2
											IL31RA
											IL4
											IL4R
											IL6
											INPP5D
											IRF4
											IRF7
											ITK
											JAG1
											JAK2
											JAK3
											JAM3
											KDM5D
											KLHL6
											KLRC4-KLRK1
											KLRK1
											LAIR1
											LAMP3
											LAT
											LAT2
											LAX1
											LEF1
											LIG4
											LILRA1
											LILRA2
											LILRA3
											LILRA4
											LILRA6
											LILRB1
											LILRB2
											LILRB3
											LILRB4
											LILRB5
											LIME1
											LOC440786
											LY9
											LYN
											2021-03-08
											MASP2
											MBL2
											MEF2C
											MICA
											MICB
											MLH1
											MSH2
											MSH6
											MYO1G
											NBN
											NEDD4
											NFKB2
											NLRP10
											ORAI1
											OTUB1
											PAG1
											PIK3CD
											PIK3CG
											POU2F2
											PRKCB
											PRKCD
											PRKD2
											PTK2B
											RAB27A
											RAET1E
											RAG1
											RELB
											RFTN1
											RIPK2
											RNF125
											RNF168
											RNF19B
											RNF8
											RORA
											RORC
											SEMA4A
											SERPING1
											SH2D1A
											SH2D1B
											SIT1
											SKAP1
											SLA2
											SLAMF1
											SLAMF6
											SLAMF7
											SLC11A1
											STAT6
											SUSD4
											SWAP70
											SYK
											TAP1
											TAP2
											TEC
											TFE3
											TFEB
											TGFB1
											THEMIS
											TLR4
											TLR6
											TLR8
											TNFRSF11A
											TNFRSF13B
											TNFRSF13C
											TNFRSF17
											TNFRSF21
											TNFSF18
											TRAF6
											TRAT1
											TRDC
											TRPM4
											TSC1
											TXK
											UNC13D
											UNC93B1
											VTCN1
											ZAP70
											ZP3
